# Supplementary material for: Development of a Novel H-Shaped Electrochemical Aptasensor for Detection of Hg2+ Based on Graphene Aerogels–Au Nanoparticles Composite
Source: Biosensors (Basel). 2023 Oct 18;13(10):932. doi: 10.3390/bios13100932 (PMC10605725; doi:10.3390/bios13100932)
Supplement: Supplementary file 1 [file biosensors-13-00932-s001.zip]

Archive with 1 entries (1 files):
- biosensors-2604118-supplementary.pdf
